# Supplementary material for: Construction and comparison of different vehicles for heterologous gene expression in Zymomonas mobilis
Source: Microb Biotechnol. 2024 Jan 24;17(1):e14381. doi: 10.1111/1751-7915.14381 (PMC10832546; doi:10.1111/1751-7915.14381)
Supplement: Supplementary file 1 — File S1: [file MBT2-17-e14381-s002.xlsx]

## Sheet: read me
Supplementary File 1
Titel
Gerrich Behrendt1, Maria Vlachonikolou1, Helga Tietgens1, Katja Bettenbrock1,*
1) Analysis and Redesign of Biological Networks, Max Planck Institute for Dynamics of Complex Technical Systems, Sandtorstr. 1, 39106 Magdeburg, Germany
*) Corresponding author: bettenbrock@mpi-magdeburg.mpg.de
This supplementary file was made to help retrace the construction of all the plasmids in this work
Annotated Gene Bank files for all sequences can be found under: https://doi.org/10.17617/3.J7QUR3
This work is base on the Zymo-Parts Toolbox. Certain used plasmids are desccribed in the respective paper in detail.
Sheet 1 Plasmids used in this work.
Sheet 2 Primer sequences used in this work

## Sheet: sheet1
Plasmid name	Description	Assembly	Literature source for the sequence
pUC19-dBsaI-dSmaI	Described in Zymo-Parts	Described in Zymo-Parts	Behrendt, G., Frohwitter, J., Vlachonikolou, M., Klamt, S., & Bettenbrock, K. (2022). Zymo-Parts: A Golden Gate Modular Cloning Toolbox for Heterologous Gene Expression in Zymomonas mobilis. ACS Synthetic Biology, 2022, 3855–3864. https://doi.org/10.1021/acssynbio.2c00428
pBBR1MCS2			Kovach, M. E., Elzer, P. H., Hill, D. S., Robertson, G. T., Farris, M. A., Roop, R. M., & Peterson, K. M. (1995). Four new derivatives of the broad-host-range cloning vector pBBR1MCS, carrying different antibiotic-resistance cassettes. Gene, 166(1), 175–176. http://www-ab.informatik.uni-tuebingen.de/toolbox/index.php?view=domainpred
pGB-MPI-002		Primer 17 + Primer18 (Templ. pZMOBP6 (synthetic DNA)t, Atemp. 65 °C, 906 bp), Primer 21 + Primer 22 (Templ. pUC19-dBsaI-dSmaI, Atemp. 65 °C, 741 bp), Primer 15 + Primer 16 (Templ. pUC19-dBsaI-dSmaI, Atemp. 65 °C, 893 bp), Primer 19 + Primer25 (Templ. pBBR1, Atemp. 65 °C, 1442 bp), Primer 26 + Primer27 (Templ. pBBR1, Atemp. 65 °C, 1044 bp), über BsaI Cut-Ligationation zusammensetzten
pGB-MPI-003		Primer 17 + Primer18 (Templ. pZMOBP6 synthetisiert, Atemp. 65 °C, 906 bp), Primer 34 + Primer 35 annaelen, Primer 15 + Primer 16 (Templ. pUC19-dBsaI-dSmaI, Atemp. 65 °C, 893 bp), Primer 19 + Primer20 (Templ. pBBR1, Atemp. 65 °C, 1245 bp), über BsaI Cut-Ligationation zusammensetzten
pGB-MPI-004		Primer 17 + Primer18 (Templ. pZMOBP6 synthetisiert, Atemp. 65 °C, 906 bp), Primer 34 + Primer 35 annaelen, Primer 15 + Primer 16 (Templ. pUC19-dBsaI-dSmaI, Atemp. 65 °C, 893 bp), Primer 19 + Primer25 (Templ. pBBR1, Atemp. 65 °C, 1442 bp), Primer 26 + Primer27 (Templ. pBBR1, Atemp. 65 °C, 1044 bp), über BsaI Cut-Ligationation zusammensetzten
pGB-MPI-039		Primer 438 + Primer 439 (Templ. NCIMB 11163 gDNA, Atemp. 60 °C, 1400 bp), Primer 441 + Primer 539 (Templ. pGB-MPI-003 gDNA, Atemp. 60 °C, 2100 bp) BsaI Cut-Ligation
pGB-MPI-048		Primer 685 + Primer 686 (Templ. ATCC 29191 gDNA , Atemp. 60 °C, 1950 bp), Primer 019 + Primer 601 (Templ. pGB-MPI-003 , Atemp. 60 °C, 2100 bp) BsaI Cut-Ligation
pGB-MPI-052		Primer 715 + Primer 716 (Templ. gDNA ATCC10988 , Atemp. 60 °C, 1200 bp), Primer 717 + Primer 718 (Templ. gDNA ATCC10988 , Atemp. 60 °C, 250 bp), Primer 719 + Primer 720 (Templ. gDNA ATCC10988 , Atemp. 60 °C, 1400 bp), Primer 019 + Primer 601 (Templ. pGB-MPI-003 , Atemp. 60 °C, 2130 bp) BsaI Cut-Ligation
pGB-MPI-065		Primer 836 + Primer 837 (Templ. pGB-004 , Atemp. 60 °C, 3381 bp), Primer 187 + Primer 188 (Templ. pGB-005 , Atemp. 65 °C, 808 bp) BsaI Cut-Ligation
pGB-MPI-068		Primer 25 + Primer 186 (Templ. pBBR1MCS2 , Atemp. 60 °C, 1443 bp), Primer 26 + Primer 182 (Templ. pBBR1MCS2 , Atemp. 60 °C, 2000 bp), Primer 183 + Primer 184 (Templ. pBBR1MCS2 , Atemp. 60 °C, 832 bp) BsaI Cut-Ligation
pGB-MPI-071		Primer 945 + Primer 946 (Templ. pGB-MPI-002 , Atemp. 60 °C, 1500 bp), Primer 534 + Primer 947 (Templ. pGB-MPI-048 , Atemp. 60 °C, 4000 bp) BsaI Cut-Ligation
pGB-MPI-072		Primer 945 + Primer 946 (Templ. pGB-MPI-002 , Atemp. 60 °C, 1500 bp), Primer 534 + Primer 948 (Templ. pGB-MPI-055 , Atemp. 60 °C, 3600 bp) BsaI Cut-Ligation
pGB-MPI-074		Primer 945 + Primer 946 (Templ. pGB-MPI-002 , Atemp. 60 °C, 1500 bp), Primer 534 + Primer 947 (Templ. pGB-MPI-052 , Atemp. 60 °C, 4900 bp) BsaI Cut-Ligation
pGB-MPI-075		Primer 945 + Primer 946 (Templ. pGB-MPI-002 , Atemp. 60 °C, 1500 bp), Primer 534 + Primer 948 (Templ. pGB-MPI-059 , Atemp. 60 °C, 4500 bp) BsaI Cut-Ligation
pGB-MPI-077		Primer 945 + Primer 946 (Templ. pGB-MPI-002 , Atemp. 60 °C, 1500 bp), Primer 534 + Primer 947 (Templ. pGB-MPI-039 , Atemp. 60 °C, 3500 bp) BsaI Cut-Ligation
pGB-MPI-078		Primer 945 + Primer 946 (Templ. pGB-MPI-002 , Atemp. 60 °C, 1500 bp), Primer 534 + Primer 948 (Templ. pGB-MPI-040 , Atemp. 60 °C, 3000 bp) BsaI Cut-Ligation
pGB-MPI-084		Primer 709 + Primer 710 (Templ. gDNA ATCC10988 , Atemp. 60 °C, 1700 bp), Primer 019 + Primer 601 (Templ. pGB-MPI-004, Atemp. 60 °C, 3340 bp) BsaI Cut-Ligation
pGB-MPI-086		Primer 721 + Primer 722 (Templ. gDNA ATCC10988 , Atemp. 60 °C, 700 bp), Primer 723 + Primer 724 (Templ. gDNA ATCC10988 , Atemp. 60 °C, 1000 bp), Primer 725 + Primer 726 (Templ. gDNA ATCC10988 , Atemp. 60 °C, 2000 bp), Primer 019 + Primer 601 (Templ. pGB-MPI-004 , Atemp. 60 °C, 3340 bp) BsaI Cut-Ligation
pGB-MPI-090		Primer 187 + Primer 188 (Templ. pZP040 , Atemp. 60 °C, 800 bp) + Primer 836 + Primer 837 (Templ. pGB-MPI-084 , Atemp. 60 °C, 4150 bp) BsaI Cut-Ligation
pGB-MPI-092		Primer 187 + Primer 188 (Templ. pZP040 , Atemp. 60 °C, 800 bp) + Primer 836 + Primer 837 (Templ. pGB-MPI-086 , Atemp. 60 °C, 6400 bp) BsaI Cut-Ligation
pGB-MPI-094		Primer 187 + Primer 188 (Templ. pZP040 , Atemp. 60 °C, 800 bp) + Primer 836 + Primer 837 (Templ. pGB-MPI-068 , Atemp. 60 °C, 3400 bp) BsaI Cut-Ligation
pZP124	Described in Zymo-Parts	Described in Zymo-Parts	Behrendt, G., Frohwitter, J., Vlachonikolou, M., Klamt, S., & Bettenbrock, K. (2022). Zymo-Parts: A Golden Gate Modular Cloning Toolbox for Heterologous Gene Expression in Zymomonas mobilis. ACS Synthetic Biology, 2022, 3855–3864. https://doi.org/10.1021/acssynbio.2c00428
pZP125	Described in Zymo-Parts	Described in Zymo-Parts	Behrendt, G., Frohwitter, J., Vlachonikolou, M., Klamt, S., & Bettenbrock, K. (2022). Zymo-Parts: A Golden Gate Modular Cloning Toolbox for Heterologous Gene Expression in Zymomonas mobilis. ACS Synthetic Biology, 2022, 3855–3864. https://doi.org/10.1021/acssynbio.2c00428
pZP132	Described in Zymo-Parts	Described in Zymo-Parts	Behrendt, G., Frohwitter, J., Vlachonikolou, M., Klamt, S., & Bettenbrock, K. (2022). Zymo-Parts: A Golden Gate Modular Cloning Toolbox for Heterologous Gene Expression in Zymomonas mobilis. ACS Synthetic Biology, 2022, 3855–3864. https://doi.org/10.1021/acssynbio.2c00428
pZP159	Described in Zymo-Parts	Described in Zymo-Parts	Behrendt, G., Frohwitter, J., Vlachonikolou, M., Klamt, S., & Bettenbrock, K. (2022). Zymo-Parts: A Golden Gate Modular Cloning Toolbox for Heterologous Gene Expression in Zymomonas mobilis. ACS Synthetic Biology, 2022, 3855–3864. https://doi.org/10.1021/acssynbio.2c00428
pZP286	Described in Zymo-Parts	Described in Zymo-Parts	Behrendt, G., Frohwitter, J., Vlachonikolou, M., Klamt, S., & Bettenbrock, K. (2022). Zymo-Parts: A Golden Gate Modular Cloning Toolbox for Heterologous Gene Expression in Zymomonas mobilis. ACS Synthetic Biology, 2022, 3855–3864. https://doi.org/10.1021/acssynbio.2c00428
pZP289	Described in Zymo-Parts	Described in Zymo-Parts	Behrendt, G., Frohwitter, J., Vlachonikolou, M., Klamt, S., & Bettenbrock, K. (2022). Zymo-Parts: A Golden Gate Modular Cloning Toolbox for Heterologous Gene Expression in Zymomonas mobilis. ACS Synthetic Biology, 2022, 3855–3864. https://doi.org/10.1021/acssynbio.2c00428
pZP436	Described in Zymo-Parts	Described in Zymo-Parts	Behrendt, G., Frohwitter, J., Vlachonikolou, M., Klamt, S., & Bettenbrock, K. (2022). Zymo-Parts: A Golden Gate Modular Cloning Toolbox for Heterologous Gene Expression in Zymomonas mobilis. ACS Synthetic Biology, 2022, 3855–3864. https://doi.org/10.1021/acssynbio.2c00428
pZP465	Described in Zymo-Parts	Described in Zymo-Parts	Behrendt, G., Frohwitter, J., Vlachonikolou, M., Klamt, S., & Bettenbrock, K. (2022). Zymo-Parts: A Golden Gate Modular Cloning Toolbox for Heterologous Gene Expression in Zymomonas mobilis. ACS Synthetic Biology, 2022, 3855–3864. https://doi.org/10.1021/acssynbio.2c00428
pZP589	p29191_2-KnR-acceptor	Primer 54 + Primer 55 (Templ. pUC19-dBsaI-dSmaI, Atemp. 65 °C, 609 bp) Cut-Ligation SmaI in pGB048
pZP593	pZMOB05-KnR-acceptor	Primer 54 + Primer 55 (Templ. pUC19-dBsaI-dSmaI, Atemp. 65 °C, 609 bp) Cut-Ligation SmaI in pGB052
pZP595	p29191_2-KnR-mcherry	pZP589 + pZP436 + pZP159 + pZP125 + pZP289 BsaI Cut-Ligation
pZP599	pZMOB05-KnR-mcherry	pZP593 + pZP436 + pZP159 + pZP125 + pZP289 BsaI Cut-Ligation
pZP603	pZMO7-KnR-acceptor	Primer 54 + Primer 55 (Templ. pUC19-dBsaI-dSmaI, Atemp. 65 °C, 609 bp) Cut-Ligation SmaI in pGB039
pZP605	pZMO7-KnR-mcherry	pZP603 + pZP436 + pZP159 + pZP125 + pZP289 BsaI Cut-Ligation
pZP1007	pZMO7-KnR-mcherry	Primer 36 + Primer 37 (Templ. pUC19-dBsaI-dSmaI, Atemp. 65 °C, 609 bp), einsetzten in pGB-MPI-065 über SmaI Cut-Ligation
pZP1122	pZMO1-mob-KnR-acceptor	Primer 54 + Primer 55 (Templ. pUC19-dBsaI-dSmaI, Atemp. 65 °C, 609 bp) Cut-Ligation SmaI in pGB-MPI-084
pZP1124	pZMOB04-mob-KnR-acceptor	Primer 54 + Primer 55 (Templ. pUC19-dBsaI-dSmaI, Atemp. 65 °C, 609 bp) Cut-Ligation SmaI in pGB-MPI-086
pZP1126	pBBR1MCS2-mob-KnR-acceptor	Primer 54 + Primer 55 (Templ. pUC19-dBsaI-dSmaI, Atemp. 65 °C, 609 bp) Cut-Ligation SmaI in pGB-MPI-068
pZP1131	pZMO1-mob-KnR-mcherry	pZP1122 + pZP436 + pZP159 + pZP125 + pZP289 BsaI Cut-Ligation
pZP1133	pZMOB04-mob-KnR-mcherry	pZP1124 + pZP436 + pZP159 + pZP125 + pZP289 BsaI Cut-Ligation
pZP1135	pBBR1MCS2-mob-KnR-mcherry	pZP1126 + pZP436 + pZP159 + pZP125 + pZP289 BsaI Cut-Ligation
pZP1136	p29191_2-mob-KnR-acceptor	Primer 54+Primer 55 (Templ. pUC19-dBsaI-dSmaI, Atemp. 65 °C, 609 bp) Cut-Ligation SmaI in pGB-MPI-071
pZP1137	p29191_2-mob-CmR-acceptor	Primer 54 + Primer 55 (Templ. pUC19-dBsaI-dSmaI, Atemp. 65 °C, 609 bp) Cut-Ligation SmaI in pGB-MPI-072
pZP1139	pZMOB05-mob-KnR-acceptor	Primer 54+Primer 55 (Templ. pUC19-dBsaI-dSmaI, Atemp. 65 °C, 609 bp) Cut-Ligation SmaI in pGB-MPI-074
pZP1140	pZMOB05-mob-CmR-acceptor	Primer 54 + Primer 55 (Templ. pUC19-dBsaI-dSmaI, Atemp. 65 °C, 609 bp) Cut-Ligation SmaI in pGB-MPI-075
pZP1142	pZMO7-mob-KnR-acceptor	Primer 54+Primer 55 (Templ. pUC19-dBsaI-dSmaI, Atemp. 65 °C, 609 bp) Cut-Ligation SmaI in pGB-MPI-077
pZP1143	pZMO7-mob-CmR-acceptor	Primer 54 + Primer 55 (Templ. pUC19-dBsaI-dSmaI, Atemp. 65 °C, 609 bp) Cut-Ligation SmaI in pGB-MPI-078
pZP1146	p29191_2-mob-CmR-egfp	pZP1137 + pZP436 + pZP159 + pZP124 + pZP289 BsaI Cut-Ligation
pZP1149	pZMOB05-mob-CmR-egfp	pZP1140 + pZP436 + pZP159 + pZP124 + pZP289 BsaI Cut-Ligation
pZP1152	pZMO7-mob-CmR-egfp	pZP1143 + pZP436 + pZP159 + pZP124 + pZP289 BsaI Cut-Ligation
pZP1174	pZMO1-mob-CmR-acceptor	Primer 54 + Primer 55 (Templ. pUC19-dBsaI-dSmaI, Atemp. 65 °C, 609 bp) Cut-Ligation SmaI in pGB-MPI-090
pZP1176	pZMOB04-mob-CmR-acceptor	Primer 54 + Primer 55 (Templ. pUC19-dBsaI-dSmaI, Atemp. 65 °C, 609 bp) Cut-Ligation SmaI in pGB-MPI-092
pZP1178	pBBR1MCS2-mob-CmR-acceptor	Primer 54 + Primer 55 (Templ. pUC19-dBsaI-dSmaI, Atemp. 65 °C, 609 bp) Cut-Ligation SmaI in pGB-MPI-094
pZP1179	pZMOB04-mob-KnR-mcherry-DELTA_rep	Primer 968 + Primer 970 (Templ. pZP1133 , Atemp. 60 °C, 6400 bp) BsaI Cut-Ligation
pZP1180	pZMOB04-mob-KnR-mcherry-DELTA_a-TOX1	Primer 969 + Primer 972 (Templ. pZP1133 , Atemp. 60 °C, 7200 bp) BsaI Cut-Ligation
pZP1181	pZMOB04-mob-KnR-mcherry-DELTA_a-TOX2	Primer 971 + Primer 974 (Templ. pZP1133 , Atemp. 60 °C, 7200 bp) BsaI Cut-Ligation
pZP1182	pZMOB04-mob-KnR-mcherry-DELTA_trans-reg	Primer 973 + Primer 975 (Templ. pZP1133 , Atemp. 60 °C, 7700 bp) BsaI Cut-Ligation
pZP1183	pZMOB04-mob-KnR-mcherry-DELTA_a-TOX1-DELTA_a-TOX2	Primer 969 + Primer 974 (Templ. pZP1133 , Atemp. 60 °C, 6400 bp) BsaI Cut-Ligation
pZP1184	pZMOB04-mob-KnR-mcherry-DELTA_a-TOX1-DELTA_a-TOX2-DELTA_trans-reg	Primer 969 + Primer 975 (Templ. pZP1133 , Atemp. 60 °C, 5900 bp) BsaI Cut-Ligation
pZP1186	pZMO1-mob-CmR-egfp	pZP1174 + pZP436 + pZP159 + pZP124 + pZP289 BsaI Cut-Ligation
pZP1188	pZMOB04-mob-CmR-egfp	pZP1176 + pZP436 + pZP159 + pZP124 + pZP289 BsaI Cut-Ligation
pZP1190	pBBR1MCS2-mob-CmR-egfp	pZP1178 + pZP436 + pZP159 + pZP124 + pZP289 BsaI Cut-Ligation
pZP1191	pZMOB06-mob-CmR-egfp	pZP1007 + pZP436 + pZP159 + pZP124 + pZP289 BsaI Cut-Ligation
pZP1204	lvl1-pos2-usHA-ZMOp36x016	Primer 976 + Primer 977 (Templ. ZM4 gDNA , Atemp. 60 °C, 800 bp) BsaI Cut-Ligation pZP014
pZP1205	lvl1-pos5-dsHA-ZMOp36x016	Primer 978 + Primer 979 (Templ. ZM4 gDNA , Atemp. 60 °C, 800 bp) BsaI Cut-Ligation pZP017
pZP1206	lvl2-Editing-ZMOp36x016-KI-KanR-Pstrong100k-rbs10k-mcherry-TsoxR	pZP137 + pZP027 + pZP1204 + pZP132 + pZP1133 + pZP1205 + pZP038, BbsI Cut-Ligation
pZP1208	lvl1-pos2-usHA-ZMO0256_ldh	Primer 980 + Primer 981 (Templ. ZM4 gDNA , Atemp. 60 °C, 650 bp) BsaI Cut-Ligation pZP014
pZP1209	lvl1-pos5-dsHA-ZMO0256_ldh	Primer 982 + Primer 983 (Templ. ZM4 gDNA , Atemp. 60 °C, 400 bp) BsaI Cut-Ligation pZP017
pZP1210	lvl2-Editing-ZMO0256_ldh-KI-KanR-Pstrong100k-rbs10k-mcherry-TsoxR	pZP137 + pZP027 + pZP1208 + pZP132 + pZP1133 + pZP1209 + pZP038, BbsI Cut-Ligation
pZP1212	lvl1-pos2-usHA-bcsABC	Primer 984 + Primer 985 (Templ. ZM4 gDNA , Atemp. 60 °C, 800 bp) BsaI Cut-Ligation pZP014
pZP1213	lvl1-pos5-dsHA-bcsABC	Primer 986 + Primer 987 (Templ. ZM4 gDNA , Atemp. 60 °C, 800 bp) BsaI Cut-Ligation pZP017
pZP1214	lvl2-Editing-bcsABC-KI-KanR-Pstrong100k-rbs10k-mcherry-TsoxR	pZP137 + pZP027 + pZP1212 + pZP132 + pZP1133 + pZP1213 + pZP038, BbsI Cut-Ligation
pZP1216	lvl1-pos2-usHA-ctpA	Primer 988 + Primer 989 (Templ. ZM4 gDNA , Atemp. 60 °C, 800 bp) BsaI Cut-Ligation pZP014
pZP1217	lvl1-pos5-dsHA-ctpA	Primer 990 + Primer 991 (Templ. ZM4 gDNA , Atemp. 60 °C, 800 bp) BsaI Cut-Ligation pZP017
pZP1218	lvl2-Editing-ctpA-KI-KanR-Pstrong100k-rbs10k-mcherry-TsoxR	pZP137 + pZP027 + pZP1216 + pZP132 + pZP1133 + pZP1217 + pZP038, BbsI Cut-Ligation
pZP1220	lvl1-pos2-usHA-ZMO0038	Primer 992 + Primer 993 (Templ. ZM4 gDNA , Atemp. 60 °C, 500 bp) BsaI Cut-Ligation pZP014
pZP1221	lvl1-pos5-dsHA-ZMO0038	Primer 994 + Primer 995 (Templ. ZM4 gDNA , Atemp. 60 °C, 500 bp) BsaI Cut-Ligation pZP017
pZP1222	lvl2-Editing-ZMO0038-KI-KanR-Pstrong100k-rbs10k-mcherry-TsoxR	pZP137 + pZP027 + pZP1220 + pZP132 + pZP1133 + pZP1221 + pZP038, BbsI Cut-Ligation

## Sheet: sheet2
Primer	Sequence
Primer 15	ggaGGTCTCaCTCATGACCAAAATCCCTTAACGTGAGTTTTCGTT
Primer 16	ggaGGTCTCaGAGAGGCGGTTTGCGTATTGGGC
Primer 17	ggaGGTCTCaCCTGCCTTATCTCTTTCCCCAGTAGCTAAAAATAGGG
Primer 18	ggaGGTCTCtAAGCAATTCCGTAGTGAGTACTGAATTTATTCTGATTCGTCT
Primer 19	ggaGGTCTCaCAGGcgaagaactccagcatgagatccccg
Primer 20	ggaGGTCTCaTGAGatgtcagctactgggctatctggacaagg
Primer 21	ggaGGTCTCaTCTCCCCGGGCGTTGGCCGATTCA
Primer 22	ggaGGTCTCaGCTTCCCGGGTCATGACATTAACCTATAAAAATAGGCGTATCACGAGGCCC
Primer 25	ggaGGTCTCaGATCttcgggagcgcctgaagcc
Primer 26	ggaGGTCTCaGATCtcgggccgtctcttgggc
Primer 27	ggaGGTCTCaTGAGgccatcgtccacatatccacgggc
Primer 34	TCTCCCCGGG
Primer 35	GCTTCCCGGG
Primer 36	ggaGAAGACaaTGCCaAGTGaGAGACCCGCGTTGGCCGATTCATTAATGCAGC
Primer 37	ggaGAAGACaaTTGCaGGTTaGAGACCTCAGGGCGCGTCAGCGG
Primer 54	ggaGAAGACaaTTACaAGTGaGAGACCCGCGTTGGCCGATTCATTAATGCAGC
Primer 55	ggaGAAGACaaTCTGaGGTTaGAGACCTCAGGGCGCGTCAGCGGG
Primer 182	ggaGGTCTCaTTTTctggctgaccaccacggcgtt
Primer 183	ggaGGTCTCtAAAAcactttccaagctcatcggacgttctttgc
Primer 184	ggaGGTCTCaCCGGGagccgcttatgtctattgctggtttaccgg
Primer 186	ggaGGTCTCaCCGGGcgaagaactccagcatgagatccccg
Primer 187	ggaGGTCTCaAGGCTGATCGGCACGTAAGAGGTTCCAACTTTCAC
Primer 188	ggaGGTCTCaCCGGGATTTAAATGGCGCGCCTTACGCCC
Primer 438	ggaGGTCTCaACTTGAAAAGGACGCTAATTCCGAAAAG
Primer 439	ggaGGTCTCaGAAGATTTGTTTTCTGTCTATTTATTTCAAATGTAATTTTTTTAAAGTAT
Primer 441	ggaGGTCTCaAAGTcgaagaactccagcatgagatccc
Primer 534	ggaGGTCTCaCACTTGACCAAAATCCCTTAACGTGAGTTTTCGTT
Primer 539	ggaGGTCTCaCTTCTTCCCGGGGAGAGGCGG
Primer 601	ggaGGTCTCaGCTTATTCAGTACTCACTACGGAATTGCTTCC
Primer 685	ggaGGTCTCaCCTGTCAGAACTAGCGCCCCCTT
Primer 686	ggaGGTCTCtAAGCAGGACGGTTCATCCTAACGCG
Primer 709	ggaGGTCTCaAAGCGCGAGCCTTGACTCTGCTCTC
Primer 710	ggaGGTCTCaCCTGTAGCGACCGCGTAAGCGG
Primer 715	ggaGGTCTCaAAGCAAAATCAGAAAGAGAAACCTTTAGAATTCTATTCTATTTTTGC
Primer 716	ggaGGTCTCaGGTTTCCAGAGCGTTATTATATAAATAATTATAACTATATAGAGTATCAAAATT
Primer 717	ggaGGTCTCaAACCTCTAAAACCCGAAAAGACCAAACTGATCC
Primer 718	ggaGGTCTCaTGTGTTCTAAGCGTGTTTGAAAGCTTTTGGG
Primer 719	ggaGGTCTCaCACAGAAAGCTGTTCGCTTCGCTCAC
Primer 720	ggaGGTCTCaCCTGAAACGCCTGATTTATGGTTAAAAAATTTCTAAGAA
Primer 721	ggaGGTCTCaCCTGATCAGAACCGGCGCAGC
Primer 722	ggaGGTCTCaTAGCAGACGAACGGCCTTATCGC
Primer 723	ggaGGTCTCaGCTAAAGATGCTGTTTCGGATGGTCG
Primer 724	ggaGGTCTCaCCCCAAGACCCTAATTCCTTTCTCGCCAAG
Primer 725	ggaGGTCTCaGGGGAATCTATCAAATTTCTAACAATTCGCATTATCGATAATGTAAT
Primer 726	ggaGGTCTCaAAGCCTATCTCAAAGAATGAGTCCTGAGCCTAGG
Primer 836	ggaGGTCTCaCCGGatgaccgaccaagcgacg
Primer 837	ggaGGTCTCaGCCTgatcttgatcccctgcgcc
Primer 945	ggaGGTCTCaAGTGggccatcgtccacatatccacg
Primer 946	ggaGGTCTCaacattcatcccaggtggcacttttcg
Primer 947	ggaGGTCTCaatgtcagctactgggctatctgga
Primer 948	ggaGGTCTCaatgtTGAGTGATCGGCACGTAAGAGG
Primer 968	ggaGGTCTCaAGTGgctgcgccggttctgatca
Primer 969	ggaGGTCTCaAGTGatagattccccaagaccctaattccttt
Primer 970	ggaGGTCTCaCACTcaaatttctaacaattcgcattatcgataatgtaataaaaagc
Primer 971	ggaGGTCTCaAGTGaaacaggtgattttcggccaga
Primer 972	ggaGGTCTCaCACTtttgtaattcctattattgtattgcatttgtgtagatttatgc
Primer 973	ggaGGTCTCaAGTGcttttctctaccgcctcttttaattaaatattcctattg
Primer 974	ggaGGTCTCaCACTacaacagtgtctttcaattctaccgcc
Primer 975	ggaGGTCTCaCACTgcttattcagtactcactacggaattgct
Primer 976	ggaGGTCTCaAGTGttggcgatttcggcaatcg
Primer 977	ggaGGTCTCaGGTTggtgaactgggcagcagc
Primer 978	ggaGGTCTCaAGTGggactaggcgaaacagtgacg
Primer 979	ggaGGTCTCaGGTTgttacgacctgctaccgtttctatg
Primer 980	ggaGGTCTCaAGTGgccgaggcagaggcgaaagc
Primer 981	ggaGGTCTCaGGTTtatatcgaccttttattttcaaaaatttaatctaataacccatagcc
Primer 982	ggaGGTCTCaAGTGttaagctgctataaatattatattttacaaaataatgctttctgattgat
Primer 983	ggaGGTCTCaGGTTgtcgacttcgggcaaaccgag
Primer 984	ggaGGTCTCaAGTGagtttttttatgttggtgctgtttcattctttca
Primer 985	ggaGGTCTCaGGTTaaaaaaaaatgccatagacccattgataataaagc
Primer 986	ggaGGTCTCaAGTGttgaagccatattttctttaattatgaaagatttgttattataaataaaa
Primer 987	ggaGGTCTCaGGTTtggcaaaccgaatttagcctttg
Primer 988	ggaGGTCTCaAGTGcagcctgtatcaacagcaagaacaggtcat
Primer 989	ggaGGTCTCaGGTTcagtctttactttgtccatccatggc
Primer 990	ggaGGTCTCaAGTGaaaacacaattcgggataataaggatcgga
Primer 991	ggaGGTCTCaGGTTggcgatcttcctgtgcc
Primer 992	ggaGGTCTCaAGTGcaacagatcaaccggcaatttatccacg
Primer 993	ggaGGTCTCaGGTTtcgttaaatattcagatagacggagataataaacgggag
Primer 994	ggaGGTCTCaAGTGtcacgcccgacgcc
Primer 995	ggaGGTCTCaGGTTgctttttgccgacaaagcgcaagaa
ZMO0028-for-real	GGGGAACGGGTGATGGTGGTG
ZMO0028-rev-real	CGGGGGCGCTAAAAGAAGAGGT
KanR-583-for-real	TCGGCAGGAGCAAGGTGAGATGA
KanR-583-rev-real	CCTGTCCGGTGCCCTGAATGAA
CmR-for-real	AAACTGCCGGAAATCGTCGTGGTA
CmR-rev-real	CTTGCCCGCCTGATGAATGCTC
oriqF3	ATTACGCAAGCAAGACCTCC
oriqR3	ACGGACATTATCGGGATTGTCG
